# Supplementary material for: Analysis of Extreme Phenotype Bulk Copy Number Variation (XP-CNV) Identified the Association of rp1 with Resistance to Goss's Wilt of Maize
Source: Front Plant Sci. 2018 Feb 9;9:110. doi: 10.3389/fpls.2018.00110 (PMC5812337; doi:10.3389/fpls.2018.00110)
Supplement: Supplementary file 1 [file Table2.xlsx]

## Sheet: Sheet1
Supplementary Table 2. Phenotype data of 615 maize lines
Accession	Genotype	Datapoints a	LesionMean b	HeightMean c	LeafNumMean d	LesionEstimate e	Extreme Phenotype selection f
PI 503565	Z04-017	8	32.1	28.5	3	29	Susceptible
PI 595565	CML 287	6	28	25.8	3	29.6	Susceptible
PI 177651	(ARNET, DAMASCUS)	1	27.6	25	3	27.3	none
PI 587132	Sg 1533	8	27	19.5	3	27.5	Susceptible
PI 503861	Tacna 35	7	26.9	27	3.1	26.3	Susceptible
PI 406181	VIII/91	6	26.7	27.7	3.3	24	Susceptible
PI 406230	VIII/140	6	26.7	29.8	3.2	26.2	Susceptible
PI 232965	M. SILO	4	26.6	34.2	3.2	24	none
PI 433715	Giallo tardivo	7	26.5	29.9	3.3	25.7	Susceptible
Ames 23507	C42	1	26.5	11	3	22.2	none
Ames 22643	Hopi White	5	26.2	27.8	3	24.1	Susceptible
Ames 14261	VIRGINIA MEXICAN DENT SYNTHETIC	4	26	30	3.2	24.2	none
Ames 27187	R4	8	25.9	29.2	3	27	none
Ames 20190	CM37	4	25.8	28.2	3	23.9	none
PI 587144	Mo24W	1	25.8	21	3	28.3	none
PI 372168	K 14758	7	25.5	31.3	3.3	22.4	Susceptible
PI 476868	Z03-003	6	25.5	32.5	3.5	22.4	Susceptible
PI 506253	Tzi 18	8	25.2	26.8	3	24.6	Susceptible
PI 372155	K 5663	6	25.1	30.3	3.3	22.2	Susceptible
Ames 14233	Wheaton Yellow Dent	8	25.1	30	3	20.2	none
PI 517963	PA Composite II (GLS)C1 (LD)	1	25.1	24	3	22.6	none
PI 204847	(SAMSUN)	8	24.8	28.6	3.4	23.3	Susceptible
PI 303924	NO. 380	4	24.6	32.4	3	21.9	none
PI 393754	VIII/54	4	24.6	30.2	3.2	21.6	none
PI 476663	Feher csemege	7	24.4	25.4	3	21.7	Susceptible
PI 368828	PUKANKI BELI1237	6	24.4	28	3	21.4	none
Ames 27188	SA24	6	24.3	24.2	3	26.1	Susceptible
PI 527473	Beshna, Durrah	11	24.3	24.9	3	23.5	Susceptible
Ames 22064	W 6728	7	24.2	22.9	3	23.1	none
PI 278713	Eichelburger Clarage	4	24.1	31.6	3	21.6	none
PI 485322	Lambayeque 15	4	24.1	31.5	3.2	20.9	none
Ames 27117	Ia5125B	8	24	27.9	3.1	23.8	Susceptible
Ames 27155	NC318	8	24	27.5	3	23.8	Susceptible
PI 527466	Elkobbel	8	24	23.2	3	24	Susceptible
Ames 19319	H95	8	23.9	25.4	3	22.4	Susceptible
PI 583914	RN 007	3	23.9	26.7	3	21	none
PI 218139	Zia Pueblo	8	23.8	31.2	3	24.1	Susceptible
PI 415091	4664 INBRED	8	23.8	28.6	3.1	23.4	Susceptible
PI 511805	T167	1	23.8	12	3	22.8	none
PI 483088	Wampum Flint	7	23.7	31.6	3.1	22.5	Susceptible
NSL 42875	A71	8	23.6	25	3.2	21.6	Susceptible
PI 586766	British Virgin Islands 127	8	23.6	25.8	3.4	21.2	Susceptible
Ames 27070	CM7	8	23.5	28	3	23.2	Susceptible
Ames 27133	M37W	6	23.5	22.3	3	25.6	Susceptible
PI 517964	PA Composite III (GLS)C1 (HY)	3	23.5	30	3.3	20.7	none
Ames 27093	CML 311	4	23.4	16.8	3	23.3	none
Ames 27121	K64	8	23.4	26	3	20.8	none
PI 540747	Tzi 16	8	23.3	27.2	3	22.9	Susceptible
Ames 27108	D940Y	7	23.3	20.3	3	21.4	none
PI 401756	STEIRISCHER KLEINKORNIGER	2	23.3	31.5	3	19.9	none
PI 217493	Yellow Dent	6	23.1	29.5	3.2	23.7	Susceptible
PI 595544	CML 264	4	23.1	26.5	3	24.5	none
PI 415217	VIII/171	8	23	32.9	3.2	19.6	none
PI 608770	BSCB8	7	23	28.9	3	19.8	none
PI 651751	PRV 171	4	23	29.5	3	19.8	none
NSL 42877	A165	6	22.9	24.3	3	22.5	Susceptible
NSL 8579	245	6	22.9	19.3	3	21.3	none
PI 401761	MANITOBA YELLOW FT	8	22.8	31.8	3.5	22.4	Susceptible
Ames 27119	Il 101T	8	22.8	26	3	22.7	none
Ames 2754	King Phillip's Rhode Island Flint	6	22.8	30	3	21.7	none
PI 608768	B87	8	22.6	17.4	3	23.4	Susceptible
PI 503562	Z03-017	8	22.6	28.5	3	22	none
PI 527474	Durrah	12	22.6	22.8	3.1	21.5	none
PI 608783	BS16	3	22.6	30	3.3	19.7	none
PI 406242	VIII/152	8	22.5	23	3.1	20.3	Susceptible
PI 506247	Tzi 9	8	22.5	27.5	3	21.8	Susceptible
PI 340818	G3 T5a	4	22.4	28.1	3	20.2	none
PI 584529	B100	1	22.4	17	3	20.7	none
PI 467253	CHZM 08 012	8	22.3	25.8	3	22.1	Susceptible
Ames 22034	M 23	8	22.3	19.8	3	21	none
PI 340806	NY 47 (Neveh Yaar)	7	22.3	24.1	3	20.2	none
Ames 22747	CM48	7	22.2	24.2	3.1	20.8	Susceptible
PI 595542	CML 254	7	22.2	25.1	3	23.8	Susceptible
Ames 7998	Bearclaw	7	22.2	18.6	3	20.5	none
PI 213800	Mandan Yellow Flint	3	22.2	27	4	17	none
PI 370603	PUKANKA 1895	1	22.2	25	3	19.6	none
PI 571695	San Martin 10	7	22.2	22.3	3	19.8	none
Ames 25374	Pa91HT3	8	22.1	30.1	3	21.3	none
PI 433705	Nostrana granturchella	4	22.1	26.2	3.2	19.6	none
Ames 21959	Ohio Yellow Popcorn	6	22	18.7	3	23.8	Susceptible
Ames 23405	A239	8	22	28.1	3.2	21.9	Susceptible
PI 485320	Lambayeque 5	4	22	29.6	3.2	19	none
Ames 14114	Va14A	6	21.8	19.9	3	23.5	Susceptible
PI 200308	No. 1127	7	21.8	29.6	3	19.6	none
Ames 27064	A441-5	8	21.7	19.6	3	22.4	Susceptible
Ames 27126	Ki43	7	21.7	21.1	3	22.5	Susceptible
Ames 20140	Mt42	5	21.7	19.6	3	19.8	none
Ames 27190	T234	6	21.7	26.7	3	23.2	none
PI 583938	URZM 11 002	5	21.7	24.2	3.2	19.3	none
PI 340855	B-18 INBR.FR.SUPERGOLD	8	21.6	24.2	3.4	22.4	none
PI 340825	G15 T134a	6	21.6	25.7	3.5	19.8	none
PI 504151	Saint Vincent Group 1A	6	21.6	23.5	3	19.1	none
PI 516145	ARZM 19 076	8	21.6	25.7	3.5	19.4	none
PI 535899	MUSZYNSKI	4	21.6	27.5	3	18.6	none
PI 583927	URZM 13 085	8	21.6	28.4	3.5	21.5	none
PI 358530	STRAIN 465A-421-68(B)	5	21.5	24.7	3	19.2	none
PI 491530	Berrchid	1	21.5	19	3	19.5	none
Ames 22645	Malcombs	8	21.4	23.1	3.1	19.9	none
PI 213751	Separation from Stillwell	6	21.4	28.5	3.3	20.8	none
PI 433701	Agostino o agostinello	2	21.4	28.5	3.5	18.9	none
PI 550442	Mo20W	8	21.4	28.6	3.5	18.9	none
Ames 27097	CML 323	8	21.3	26.4	3.2	21.4	Susceptible
PI 369362	Ki Wa Se	3	21.3	31.3	3	18	none
PI 491531	Tata	3	21.3	20	3	20.9	none
PI 515052	Loreto 8	8	21.3	28.6	3.1	20.8	none
PI 587131	HP301	10	21.2	23.2	3	23.4	none
Ames 1901	Ames 1901	3	21.2	21.7	3.7	21.2	none
Ames 26604	38-11	4	21.1	27	3.8	19.4	none
Ames 27132	L578	4	21.1	26.5	3	18.7	none
PI 219890	Red Star	6	21.1	28.5	3.7	21.6	none
PI 485679	CHZM 09 050	5	21.1	21.8	3	18.8	none
Ames 14231	Fort Dodge Yellow Dent	3	21	29.7	3	14.4	none
Ames 14255	Colorado OP #1	6	21	28.8	3.3	16.6	none
Ames 27050	CO255	2	21	30.5	3	18.1	none
PI 587147	Pa91	7	21	29.9	3	20.6	none
Ames 18999	Ab28A	7	20.9	22.9	3.3	19.1	none
PI 303918	DOMENTS KOA	6	20.9	22.7	3.2	21.6	none
PI 401755	Sioux Tribe	4	20.9	30.2	4	18.8	none
Ames 2355	Six Nations Oksweken Flour Cor	4	20.8	31	3.5	20.3	none
Ames 27071	CML 5	6	20.8	22.7	3	18.5	none
PI 296723	ALTAGOLD	6	20.8	28.8	3.5	21.2	none
Ames 10258	GE293	1	20.7	14	3	16	none
Ames 7623	Ames 7623	15	20.7	21.7	3	18.9	none
PI 368833	PUKANKA 1326	4	20.7	26.2	3.2	18.2	none
PI 601008	PHG35	4	20.7	23	3	20.7	none
PI 606330	DE2	6	20.6	21.7	3	22.7	Susceptible
Ames 27193	Va85	8	20.6	28.4	3.1	17.7	none
PI 217464	Eight Row	27	20.6	29.3	3.4	19	none
PI 212873	PI 212873	2	20.5	26.5	3	20.1	none
PI 452032	Early Butler	3	20.5	26.7	3	18.5	none
PI 228174	No. 11221	3	20.4	29.2	3	18.1	none
PI 303911	WILLS GEHU YELLOW FLINT	8	20.4	22.6	3.2	18.7	none
PI 343952	PLS 14ms	6	20.4	31.8	3.7	17.9	none
PI 433716	Quarantino di Francavilla	4	20.4	29	3.5	17.8	none
PI 218133	Mesita Pueblo	3	20.3	28.2	3	19.7	none
PI 369439	S 14	8	20.3	26.6	3	17.5	none
Ames 27189	SC55	3	20.2	27	3	22	none
Ames 28291	Hi27 Goodman-Buckler	12	20.1	26	3.1	20.2	none
NSL 22893	F44	7	20.1	22.9	3	19.1	none
Ames 27094	CML 314	4	20	28	3	17.4	none
PI 210551	No. 11845	3	20	26	3	19.6	none
PI 490777	5507	7	20	26.7	3	19.2	none
Ames 19313	C123	5	19.9	22.6	3	20.7	none
Ames 27072	CML 10	8	19.9	24.4	3.4	18	none
Ames 27082	CML 108	4	19.9	21	3.5	18.6	none
NSL 67047	ARIZONA 046	4	19.9	24.6	3.2	18.5	none
PI 340843	CA-15-2 DENT STERILE	3	19.9	13	3	19.6	none
PI 433714	Trecchinese	4	19.9	24.2	3.5	18	none
PI 607518	AS-3(HT)C3	4	19.9	25.2	3	17.1	none
Ames 26771	33-16	8	19.8	26.4	3	17.2	none
Ames 27147	NC302	1	19.8	17	3	18.5	none
Ames 4329	Jarvis Golden Prolific	4	19.8	22.4	3	17.5	none
PI 186218	INBRED 34-1141	2	19.8	9	3	21.5	none
PI 257508	F10	4	19.8	24.9	3	18	none
PI 340860	B-28	3	19.8	11.3	3	19.7	none
PI 540462	ARK. SWCB SYN.	4	19.8	27.8	3.2	17.2	none
PI 594084	N538	3	19.8	18.3	3	17.9	none
PI 645772	Guerrero 3	4	19.8	22.2	3	17.5	none
Ames 27080	CML 92	4	19.7	19.8	3	18.1	none
Ames 27131	Ky226	4	19.7	15	3	18.7	none
PI 511804	T165	2	19.7	14	3	18.5	none
Ames 10274	SC144	3	19.6	18.3	3	20.1	none
Ames 14251	CI LINE SYNTHEITC	6	19.6	27.3	3	14.9	none
Ames 19000	VaW6	4	19.6	20.5	3	17.9	none
Ames 22443	A188	4	19.6	20.5	3	17.9	none
Ames 26800	H106w	8	19.6	25.2	3.4	17.3	none
Ames 27140	NC260	4	19.6	16.9	3	18	none
PI 233314	226	3	19.6	17	3	18.8	none
PI 368844	PUKANKA 1662	6	19.6	29.6	3	18.6	none
PI 406237	VIII/147	3	19.6	26.7	3	16.8	none
PI 571699	San Martin 20	4	19.6	20	3	17.5	none
Ames 14250	YELLOW NEAL PAYMASTER	3	19.5	35	3.3	12.6	none
PI 358585	Morden	4	19.5	16.5	3.2	18.2	none
Ames 26138	CI 187-2	4	19.4	20.8	3	17.6	none
Ames 27156	NC320	8	19.4	22.5	3	19.7	none
Ames 27174	NC356	8	19.4	25.8	3	21	none
PI 233317	592	4	19.4	21.4	3	18.1	none
PI 406239	VIII/149	5	19.4	30.4	3	19.1	none
PI 476869	Z03-004	8	19.4	27.5	3	18.9	none
PI 531517	KyWS5	4	19.4	26.8	3	16.6	none
PI 608784	BS23	4	19.4	28	3	16.4	none
Ames 24575	IDS28	8	19.3	23	4	18.1	none
Ames 27166	NC340	1	19.3	15	3	18.3	none
PI 340817	G3 T5	4	19.3	28.2	3.2	17.4	none
PI 406225	VIII/135	3	19.3	24	3	16.8	none
PI 516082	ARZM 19 010	3	19.3	20.3	3	17.1	none
Ames 22051	W 1736	3	19.2	12.7	3	14.7	none
Ames 27089	CML 238	4	19.2	20	3	17.5	none
PI 358278	BELA LOKALNA	2	19.2	20.5	3	18	none
PI 472021	Turtle Mountain White	3	19.2	23	3.3	17.1	none
PI 492059	ARZM 06 055	3	19.2	18.7	3	17.2	none
PI 558529	Mo13	3	19.2	17.3	3	17.4	none
PI 583350	Mo45	6	19.2	26.5	3	20.8	none
Ames 26116	CI 3A	3	19.1	19.3	3	17.6	none
Ames 27069	CH701-30	3	19.1	24.3	3	16.9	none
Ames 27078	CML 61	4	19.1	24.8	3	16.8	none
PI 550907	89258	1	19.1	9	3	18.4	none
PI 372163	VORONESKAJA 80 K 12315	2	18.9	25	3	16.4	none
PI 476662	Szentannai csemege	4	18.9	20.8	3	16.7	none
Ames 10603	Lambayeque 6	3	18.8	20.3	3	19.1	none
Ames 19013	Va46	2	18.8	22.5	3	18.8	none
Ames 8273	Ames 8273	3	18.8	27	3	12.5	none
NSL 73294	1960-2	3	18.8	26.5	3	16.8	none
PI 317683	Blue Ridge White Cap	10	18.8	25.4	3	18.2	none
PI 516102	ARZM 19 031	3	18.8	27	3.3	16.2	none
Ames 22040	Me 123	3	18.7	16.8	3	16.5	none
Ames 4836	White Dent OP Population	3	18.7	30.3	3	15.5	none
PI 233316	469	4	18.7	21.4	3	17.3	none
Ames 19009	Va30	3	18.6	18	3	19.2	none
Ames 19309	A635	1	18.6	21	4	17.9	none
PI 472017	Karpation Russian	4	18.6	28.5	3.5	16	none
PI 498553	Dominican Republic 295	3	18.6	22.2	3	17.2	none
PI 561602	90147	2	18.6	17	3	16.9	none
Ames 24576	IDS69	8	18.5	16.5	3	17.1	none
Ames 27138	N28Ht	4	18.5	19	3	17	none
NSL 65873	L317	3	18.5	16.5	3	17.8	none
PI 433665	Pignolo nostrano giallo	1	18.5	29	3	15.4	none
Ames 14288	Midland X Neal	3	18.4	23.3	3	18.4	none
Ames 19308	A634	4	18.4	24.5	3.2	16.5	none
Ames 27110	E2558W	8	18.4	23.1	3	18.7	none
Ames 27129	KUI2021	4	18.4	21.2	3	16.6	none
Ames 3006	Unknown Variety	4	18.4	28	3	15.5	none
PI 255976	Golden Bantam	4	18.4	26.2	3	16.5	none
Ames 19008	Va24	4	18.3	16.2	3	19.1	none
PI 219873	Carnival	2	18.3	23.5	3	18.2	none
PI 245132	Motto	3	18.3	21.8	3	16.9	none
PI 257616	GAMBELA 12	1	18.3	21.5	3	16.9	none
Ames 21512	CI31A	8	18.2	19.9	3	16.9	none
Ames 27076	CML 45	4	18.2	22	3	16.4	none
Ames 27115	I29	8	18.2	24	3	18.3	none
NSL 65874	Os420	3	18.2	29.7	3	19.6	none
PI 472020	Pride of the Plains	4	18.2	22.2	3	15.9	none
Ames 22065	W 6757	2	18.1	15.5	3	19.1	none
Ames 2757	Ohsweken	3	18.1	26.3	3.3	18.1	none
NSL 197106	H118w	2	18.1	16.5	3	16.6	none
PI 531509	R225	3	18.1	17.7	3	16.5	none
Ames 12732	NC232	7	18	14.9	3	16.7	none
PI 498615	Haiti 39	4	18	22.6	3	16.5	none
Ames 27092	CML 281	4	17.9	21.8	3	16	none
Ames 2755	Canada Yellow Flint	4	17.9	22.6	3	18	none
PI 587128	H84	4	17.9	21	3	15.6	none
Ames 19327	Tx303	9	17.8	17.7	3	20.7	none
Ames 27102	CML 341	3	17.8	17.7	3	16.4	none
Ames 27118	Il14H	9	17.8	27.1	3	19.5	none
PI 583902	CMS 06	2	17.8	21	3	15.6	none
PI 587143	A682	2	17.8	13	3	16.6	none
PI 607523	A663	4	17.8	16.2	3	16.2	none
PI 317680	Black Beauty	7	17.7	22.7	3	15.8	none
PI 608781	BSAAo2(S)C1	3	17.7	23.7	3.3	15.5	none
Ames 24750	MS225	3	17.6	16.7	3	12.6	none
Ames 27139	NC33	4	17.6	25.5	3	15.2	none
Ames 27179	NC366	4	17.6	26.2	3	19.5	none
Ames 8399	W117HT	3	17.6	14.7	3	16.6	none
NSL 30904	4226	3	17.6	24.7	3	19.6	none
PI 311249	Spanish Pop	8	17.6	28.2	3	17.5	none
PI 452036	Brindle corn	4	17.6	29.1	3	15.3	none
PI 550454	B52	2	17.6	21	3	19.7	none
PI 595566	CML 297	2	17.6	18	3	15.8	none
Ames 26808	Ill.Hy	2	17.5	20	3	15.9	none
NSL 30874	R75	4	17.5	23	3.5	16.5	none
PI 317682	Mercer Flint	3	17.5	21.8	3	16.1	none
PI 340819	T9	1	17.5	24.5	3	15.8	none
PI 511628	Puerto Rico Group 6	4	17.5	25.8	3	14.9	none
PI 587129	H99	4	17.5	22.8	3	19.7	none
PI 594049	B106	4	17.4	22	3.2	15.3	none
Ames 24745	MS216	1	17.3	17	3	15.7	none
Ames 27062	A6	3	17.3	21	3	15.5	none
PI 531518	KyWS6	1	17.3	32	3	13.9	none
PI 186182	INBRED 378	1	17.2	20	3	16	none
PI 186221	INBRED 39-1084	5	17.1	16	3	16.5	none
PI 433702	Locale di Pratola Peligna	3	17.1	27	3	14.2	none
PI 595571	CML 305	2	17.1	13	3	15.8	none
Ames 27038	CMV3	4	17	22.5	3	17.3	none
PI 251886	PUNDURIS	4	17	24	3.8	16.2	none
PI 607521	A661	4	17	26	3.2	19.1	none
Ames 27101	CML 333	8	16.9	22.4	3	19.1	none
Ames 27137	N6	4	16.9	25.5	3	14.6	none
Ames 28185	CML 77	2	16.9	21	3	19.4	none
NSL 28207	GOLDEN DAWN	3	16.9	28.3	3	16.3	none
NSL 29303	R216	2	16.9	20	3	11.5	none
PI 213802	Mandan White Flint	4	16.9	27.5	3.2	16.6	none
PI 340863	R-28-2	2	16.9	13.5	3	16.5	none
PI 595550	CML 277	10	16.9	20.3	3	19.4	none
Ames 27091	CML 261	7	16.8	22.9	3	17.4	none
PI 340813	NY 123 (Neveh Yaar)	3	16.8	21	3	15.5	none
PI 515053	Loreto 9	4	16.8	22.8	3	14.4	none
Ames 27074	CML 14	4	16.7	18.2	3	15.3	none
Ames 27260	Ki44	4	16.7	23.2	3	18.9	none
PI 340867	R-53-2 INBR.FR.YELPEARL	3	16.7	18.2	3	15.7	none
Ames 27024	CL17	2	16.6	25.5	3	16.3	none
Ames 27130	Ky21	10	16.6	25.3	3	18.5	none
PI 275838	G 8829	1	16.6	22	3	15.2	none
PI 484036	Saint Croix 1	3	16.6	18.2	3	15.7	none
PI 550496	H102	3	16.6	13.3	3	15.4	none
PI 583900	MV SYN V C4	3	16.6	20	3	14.6	none
PI 601170	LH82	4	16.6	20.5	3	14.4	none
CIze 64	CI 64	3	16.5	18.7	3	14.7	none
PI 240326	No. 9	5	16.5	30.3	3	16.5	none
Ames 22037	Me 1	2	16.4	11	3	12.1	none
Ames 27066	B164	4	16.4	18.5	3	14.9	none
Ames 27105	CO106	5	16.4	23.4	3.8	15	none
PI 596499	OC12	4	16.4	22.8	3	13.9	none
Ames 27111	EP1	7	16.3	19.6	3.3	14.8	none
PI 171917	(NIKSAR, TOKAT)	3	16.3	20.8	3	16.6	none
PI 527468	Kouboul	3	16.3	20	3	14.2	none
Ames 10263	L 90	4	16.2	15.6	3	17.1	none
Ames 14240	VSI-1993	2	16.2	19.5	3	16.7	none
Ames 22043	Me 244 Wb	1	16.2	20	3	16.6	none
PI 266968	LINE 133A NORTH CAUCASU	3	16.2	23.2	3	14.6	none
PI 476672	Feher simaszemu	3	16.2	21.7	3	13.9	none
PI 587154	W153R	4	16.2	20.2	3	18.8	none
PI 608765	B77	6	16.2	23.3	3	16.1	none
PI 340811	NY 113 (Neveh Yaar)	3	16.1	18.7	3	15.1	none
PI 433666	Bergamasco della montagna giallo	2	16.1	28	3	13.2	none
Ames 19326	R168	4	16	25.2	3	15.7	none
Ames 27067	C49A	3	16	17	3	14.7	none
PI 472016	Ivory King	3	16	19.7	3.3	14.4	none
Ames 12734	NC236	4	15.9	18.8	3	14.4	none
Ames 26122	CI 28B	5	15.9	22.4	3	16.5	none
Ames 27259	Ki14	3	15.9	23.7	3	18	none
NSL 75979	SG 18	7	15.9	25.3	3	15.9	none
PI 536518	KyWVS	4	15.9	28.2	3	12.9	none
PI 550459	Iowa High Oil Synthetic No. 2	3	15.9	26.7	3	13	none
PI 558521	Mo2RF	3	15.9	21	3	13.7	none
PI 587137	Ms71	8	15.9	24	3	18	none
Ames 22038	Me 100	3	15.8	15.3	3.3	17.1	none
Ames 23450	A556	4	15.8	17	3	14.5	none
Ames 24989	Va99	4	15.8	24.8	3.5	14.1	none
Ames 12735	NC238	3	15.7	17	3	14.5	none
Ames 22054	W 3722	3	15.7	17.3	3	16.4	none
Ames 27183	Oh43E	4	15.7	24	3	17.8	none
Ames 27261	NC298	2	15.7	25.5	3	17.3	none
PI 267169	T8302 INBRED	5	15.7	24.8	3	16.4	none
PI 269757	North Dakota Tom Thumb Bulk 9	4	15.7	20.9	3.2	14.7	none
PI 506248	Tzi 10	6	15.7	25.2	3	17.3	none
Ames 27068	CH9	4	15.6	24.5	3	13.4	none
NSL 30883	R113	3	15.6	16.3	3	14.8	none
PI 303900	QUEBEC	3	15.6	27.5	3.3	13.9	none
PI 543916	Mp339	3	15.6	21.3	3	18	none
Ames 22024	C90	1	15.5	15	3	16.5	none
PI 587155	W182BN	4	15.5	18.2	3	13.7	none
Ames 12740	NC248	3	15.4	17.7	3	10.3	none
Ames 15929	H49	7	15.4	28.6	3.6	13.2	none
Ames 24734	MS153	4	15.4	26.8	3	13	none
Ames 27084	CML 157Q	7	15.4	23	3	13.2	none
Ames 27170	NC348	3	15.4	20.3	3	13.7	none
NSL 30907	R906	4	15.4	13	3	15.1	none
PI 520774	NC264	4	15.4	20	3	18	none
PI 558516	Mo7	4	15.4	18.5	3	13.5	none
Ames 27135	MEF156-55-2	4	15.3	22.2	3	13.4	none
Ames 27258	CML 11	4	15.3	28	3.2	17.2	none
PI 433703	Locale di Bagnara	4	15.2	27.5	3.2	12.6	none
PI 531083	Pa891	4	15.2	19.8	3	13.3	none
PI 572413	Oh599	3	15.2	20	3	13.1	none
PI 587151	Va102	2	15.2	13.5	3	13.9	none
PI 430451	PI 430451	3	15.1	28.7	3	12.9	none
PI 467121	CHZM 04 011	2	15.1	25	3.5	13	none
Ames 22765	Tx738	2	15	14.8	3	16	none
PI 213799	Zuni Blue	3	14.8	24.7	3.3	14.9	none
PI 228182	No. 1577	2	14.8	19.2	3	13.8	none
PI 550916	89311	3	14.8	11.3	3	13.7	none
Ames 27081	CML 103	6	14.7	27	3	16.8	none
Ames 27095	CML 321	3	14.7	19	3	13.1	none
Ames 28939	Mo44	7	14.7	28.9	3	13.5	none
PI 368830	PUKANKI ZOLTI 1294	5	14.7	29.2	3	11.6	none
PI 506244	Tzi 3	1	14.7	10	3	14	none
Ames 23503	A680	3	14.6	26	3	12.2	none
PI 372154	GERVENETS K 5424	1	14.6	27	3	11.8	none
PI 587141	A654	1	14.6	29	3	16.1	none
PI 608777	B85	3	14.6	22.7	3	12.2	none
Ames 19314	CI64	4	14.5	20.2	3	14.9	none
Ames 28364	IA2132 Goodman-Buckler	5	14.5	22.4	3	16.3	none
PI 213772	Winnebago Spotted	1	14.5	34	3	7.4	none
PI 303943	TN 53-1-2	3	14.5	19.7	3	13.4	none
Ames 23397	A158	2	14.4	13.5	3	15.6	none
PI 314844	MAMMOTH WHITE PEARL	4	14.4	26.1	3	12.5	none
PI 340822	G6 T123	6	14.4	27.2	3.3	15.5	none
NSL 28196	EARLY COLUMBIA	3	14.3	29.7	3	13.5	none
PI 175968	(CORLU, TEKIRDAG)	2	14.3	29.5	3.5	14.1	none
PI 340821	G22 T122	2	14.3	27.5	4	13.3	none
Ames 14111	T202	4	14.2	18.5	3	14.7	none
PI 358584	CANAFORT KENT	3	14.2	19.3	3	12.3	none
PI 516114	ARZM 19 043	1	14.2	29	4	12.1	none
PI 608767	B84	3	14.2	15.7	3	12.6	none
NSL 22894	F6	4	14.1	25.2	3	16.1	none
PI 594046	B103	8	14.1	25.2	3	13.7	none
Ames 12731	NC230	4	14	21	3	8.4	none
Ames 27136	Mo.G	4	14	23.5	3	12	none
PI 561522	AR228	4	14	17	3	12.3	none
PI 587148	CI66	4	14	23.5	3	16.1	none
Ames 10264	L 605	34	13.9	20.4	3	12.9	none
Ames 12739	NC246	4	13.9	19.2	3	14.4	none
Ames 19330	W182B	4	13.9	19.8	3	14.3	none
PI 165036	CIN MISIRI	6	13.9	23.1	3	13.9	none
PI 360877	H MAYDIS RESISTANT	1	13.9	33	3	11.1	none
PI 550441	Mo18W	9	13.9	26.7	3.1	15.9	none
PI 587139	A619	4	13.9	23.5	3.2	16.3	none
Ames 19004	Va21A	7	13.8	20.7	3	12.6	none
Ames 22763	Tx601	8	13.8	25.6	3.8	12.1	none
PI 186229	INBRED 321	2	13.8	9.8	3	15.4	none
PI 517974	Pa880	5	13.8	21.2	3	13.4	none
Ames 22060	W 6462	7	13.7	12	3	11.1	none
Ames 26791	H55	4	13.7	20	3	11.7	none
PI 303937	NO. 1175 INBRED	1	13.7	11.5	3	13.6	none
PI 504148	Saint Croix Group 3	2	13.7	18.2	3	12.7	none
PI 433692	Giallone locale	4	13.6	25	3.2	11.3	none
PI 452030	Gap Creek White Cob	4	13.6	27.1	3	11.6	none
PI 550555	NC250	8	13.6	23	3	13.5	none
Ames 26114	CI 1	26	13.5	22.9	3	12.4	none
Ames 28184	CML 69	6	13.5	22	3	16.2	none
PI 550467	B37	4	13.5	20.8	3	11.4	none
PI 564682	B97	3	13.4	23.7	3	15.8	none
Ames 27083	CML 154Q	1	13.3	22	3	11.4	none
Ames 27099	CML 331	4	13.3	24.2	3.2	11.4	none
NSL 30053	W22	4	13.3	28.5	3	14.8	none
PI 219886	Nueta	6	13.3	28	3.8	14.7	none
PI 219894	Sunshine	3	13.3	25.3	3	11.5	none
PI 406119	A553N (Orange Halo)	1	13.3	9	3	13.5	none
Ames 28366	N7A Goodman-Buckler	4	13.2	21.8	4	16.7	none
PI 433687	Tre nodi	4	13.2	29	3	10.1	none
Ames 14295	RUMANIAN E	3	13.1	23.7	3	13	none
CIze 317	CI 317B	3	13.1	14.7	3	11.8	none
PI 213778	Gehu	4	13.1	24.5	3.2	13.1	none
PI 406182	VIII/92	2	13.1	26.5	3.5	10.8	none
PI 550518	T8	4	13.1	27	3	14.8	none
Ames 27151	NC310	8	13	24.5	3.1	10.7	none
PI 550527	H111	4	13	18.8	3	11.1	none
Ames 27096	CML 322	5	12.9	18	3	16	none
Ames 28367	CI 7 Goodman-Buckler	3	12.9	24.7	3	14.9	none
NSL 65865	B10	2	12.9	27	3	14.7	none
NSL 65871	I 205	1	12.8	22	3	15.1	none
PI 587136	Ky228	3	12.8	21	3	15.2	none
Ames 27079	CML 91	4	12.7	21.8	3.5	11.4	none
NSL 81600	A660	4	12.7	17.8	3	11.8	none
PI 433719	Locale quarantino di vigne	4	12.7	27.8	3.5	10.4	none
PI 452064	Pinky Popcorn	2	12.7	21	3	10.6	none
Ames 19002	Va17	4	12.6	21.8	3	12.7	none
PI 587127	H105W	4	12.6	26.2	3	14.4	none
PI 594048	B105	3	12.6	27.3	3	14.3	none
NSL 117227	ALEXHO S K SYNTHETIC C20	4	12.5	29.5	3.2	9.6	none
PI 214199	Rainbow Flint	8	12.5	33.6	4	13.6	none
PI 561518	AR208	1	12.5	15	3	11	none
PI 595534	CML 38	7	12.5	28.6	3	13.8	none
Ames 27113	GT112	3	12.4	17	3	11.2	none
PI 550483	B76	3	12.4	22.7	3	14.6	none
Ames 19288	Oh43	8	12.3	23.8	3	14.6	none
Ames 27106	CO125	4	12.3	19.2	3	10.8	none
Ames 27124	Ki11	6	12.3	22.5	3	15	none
NSL 28197	EARLY SURPRISE	4	12.3	26.5	3	11.8	none
PI 303910	KO SHU	3	12.3	20.5	3.3	11.4	none
PI 406118	A509N	4	12.3	17.8	3	11.5	none
PI 427167	VIII/256	7	12.2	21.4	3.1	13	none
PI 430450	PI 430450	4	12.2	23.8	3	10.6	none
PI 433486	Prior B	4	12.2	18.5	3	10.4	none
PI 433695	Nostrale di Jesi	4	12.2	25	3	9.6	none
PI 583352	Mo47	4	12.2	31.2	3	13.4	none
Ames 22648	Red	19	12.1	20.9	3.1	11.3	none
Ames 27176	NC360	8	12.1	23.2	3	11.9	none
Ames 28365	CI 91B Goodman-Buckler	3	12.1	21.7	3	14.4	none
PI 483312	Pencil Cob	2	12.1	21	3	10.8	none
PI 587150	Va35	8	12	22.1	3	12	none
Ames 19293	Wf9	2	11.9	27.5	3	9.4	none
NSL 53083	SC 213R	3	11.9	22.7	3	14.1	none
PI 594085	N539	4	11.9	19	3.2	10.2	none
PI 608766	B79	4	11.9	22.8	3	14.1	none
Ames 27184	Pa762	4	11.8	17.8	3	14.6	none
PI 510671	NDSCD	4	11.8	29.5	3.2	9	none
PI 527700	B91	4	11.8	24.8	3	9.2	none
PI 558531	Mo16W	4	11.8	16.2	3	10.2	none
PI 587149	Va26	2	11.8	28.5	3	13.3	none
Ames 19006	Va22B	2	11.7	15.2	3	12.6	none
Ames 27088	CML 228	5	11.7	24.8	3.2	14.3	none
Ames 19010	Va37	1	11.6	11	3	13.1	none
Ames 19323	Oh7B	9	11.6	21	3.9	13.1	none
Ames 26751	WXK55	3	11.6	18	3	9.9	none
PI 587138	A554	3	11.6	22.3	4	15	none
Ames 19097	B73 X MO17	4	11.5	25.6	3	11.2	none
PI 214202	Saskatchewan White Flint	3	11.5	24.3	3.3	11.7	none
PI 467188	CHZM 05 041	8	11.5	31.4	3.6	11.3	none
PI 595541	CML 247	9	11.5	20.4	3	13.9	none
Ames 14264	CHARLIE KIRBY-TOWNS CO.	8	11.4	29	3	11.9	none
Ames 27158	NC324	4	11.4	20	3	9.8	none
NSL 53094	SC 357	7	11.4	23.1	3	10.9	none
PI 558523	Mo5	3	11.4	11	3	10.5	none
Ames 22440	CI90C	4	11.3	21.8	3	9.4	none
PI 573098	Oh603	3	11.2	23	3	8.8	none
PI 587152	W64A	4	11.2	17	3	9.4	none
PI 601229	PHG83	2	11.2	10.5	3	10.3	none
Ames 27090	CML 258	4	11.1	24.5	3.8	9.7	none
Ames 27146	NC300	1	11.1	17	3	9.8	none
Ames 2748	Wilbur's Rhode Island Flint	3	11.1	27.7	3	10.5	none
PI 608774	B75	8	11.1	24.5	3	11	none
PI 317673	MAIS MANO 16	3	11	24.5	3.3	9.6	none
PI 601037	G80	3	11	15.7	3	9.5	none
Ames 27180	NC368	8	10.9	27.5	3.2	10.5	none
NSL 30867	M14	2	10.9	18	3	10	none
NSL 81599	A659	4	10.9	26.5	3	12.7	none
Ames 27185	Pa875	3	10.7	23.7	3	12.8	none
PI 587142	A679	4	10.7	27	3	12.4	none
PI 594083	N537	4	10.7	18.6	3.2	9	none
Ames 27086	CML 218	3	10.6	23	3	8.6	none
Ames 27112	F2834T	2	10.6	16.5	3	9.4	none
Ames 27171	NC350	6	10.6	19.2	3	13.3	none
Ames 2756	Saskatchewan Flint	1	10.6	23	3	10.6	none
PI 213758	Shawnee	2	10.6	25	3	10.3	none
PI 550558	DE811	4	10.6	19.2	3	8.6	none
PI 550566	N192	8	10.6	23.2	3.9	9	none
Ames 23448	A547	4	10.5	20.5	3.5	11.4	none
PI 311246	PAMUNKEY	4	10.5	31.1	3	10	none
Ames 28186	P39 Goodman-Buckler	4	10.4	24	3	11.9	none
NSL 67786	Mo301ae	3	10.4	13.3	3	10	none
PI 358279	CRVENA LOKALNA	3	10.4	22	3	8.2	none
Ames 27168	NC344	7	10.2	28.1	3	7.2	none
PI 550472	B57	8	10.2	26.6	3	9.6	none
PI 550490	ND246	6	10.2	26	3.7	11.2	none
PI 606769	SD41	2	10.2	15.2	3	8.7	none
Ames 26117	CI 7A	3	10.1	18.3	3	8.4	none
Ames 27100	CML 332	6	10.1	24.3	3.3	10.6	none
Ames 27192	Va14	4	10.1	25.5	3	12	none
PI 240330	No. 13	2	10.1	18.5	3	9.1	none
Ames 26769	B2	3	10	17.7	3	8.7	none
PI 186193	INBRED A-243-1	4	10	15.4	3	9.4	none
PI 561523	AR234	3	10	17	3	8.3	none
PI 597927	B109	8	10	29.5	3	9.1	none
Ames 12729	NC222	4	9.9	15	3	8.9	none
Ames 27085	CML 158Q	5	9.8	19	3	10.1	none
Ames 27134	M162W	8	9.8	19.1	3	12.4	none
Ames 27116	I137TN	4	9.7	16.2	3	8.5	none
Ames 10272	SC90	1	9.6	19	3	10.1	none
Ames 1832	Early Pearl	5	9.6	24.9	3	10.3	none
Ames 26121	CI 28	1	9.5	20	3	7.5	none
Ames 28186	P39	6	9.5	21.7	3	12.2	none
PI 561609	90220	3	9.5	16	3	7.9	none
Ames 14116	Va36A	1	9.4	23	3	3.6	none
PI 550473	B73	10	9.4	25.4	3	9.6	none
PI 550522	T232	8	9.3	22.9	3	9.3	none
Ames 27159	NC326	8	9.2	27	3.2	9.2	none
Ames 24752	MS1334	6	9.1	29	3.2	8.8	Resistant
Ames 27065	B73Htrhm	7	9.1	24.1	3	9.5	none
PI 592734	R229	8	9	24.4	3	8.7	Resistant
Ames 22768	ZC 2451	1	9	24	3	8.9	none
PI 311253	White Hulless Pop	1	9	24	3	7.3	none
Ames 27175	NC358	7	8.8	20.6	3	11.3	none
PI 592741	N801w	2	8.8	15	3	7.4	none
Ames 23426	A357	7	8.7	24.3	3	9.6	none
NSL 29319	R222	3	8.7	12	3	8.5	none
Ames 19016	Va59	8	8.6	23	3	9.9	none
Ames 10248	GA209	8	8.3	24.8	3	8.4	Resistant
Ames 27160	NC328	8	8.3	22.6	3	8.7	none
Ames 19328	Va22	5	8.1	21.6	3	9.8	none
Ames 22754	K55	7	8.1	21.4	3	9.7	none
PI 558532	Mo17	36	8	20.8	3	7.3	Resistant
PI 540745	Tzi 11	1	8	20	3	10.6	none
Ames 27149	NC306	8	7.9	23.2	3.4	8.6	Resistant
Ames 22067	W 7151	8	7.9	24.6	3	9	none
PI 587124	CM105	1	7.9	30	3	9.3	none
Ames 27087	CML 220	8	7.8	22.2	3.4	8.6	Resistant
Ames 26755	WXM14	8	7.8	22	3	8.1	none
Ames 27114	H91	6	7.7	24.2	3	7.8	Resistant
Ames 27165	NC338	5	7.6	22	3	7.5	none
Ames 27123	Ki3	10	7.6	21.5	3	9.9	none
Ames 27164	NC336	4	7.6	14	3.5	7.3	none
Ames 22750	H112	8	7.4	26.8	3	8.2	Resistant
CIze 21	CI 21E	5	7.4	26.4	3	9	none
PI 506255	Tzi 25	6	7.3	28.3	3	6.5	Resistant
Ames 27143	NC294	8	7.2	20.9	3	7.7	none
Ames 27172	NC352	5	7.2	23.4	3.4	7	none
PI 527699	B90	6	7	21.7	3	7.2	none
Ames 12822	89S4154	8	6.9	24.9	3.2	8.2	Resistant
Ames 26767	W64A ae	1	6.9	15	3	5.5	none
PI 543008	NC201	7	6.8	22.4	3.1	6.8	Resistant
NSL 32729	ND468	7	6.8	22.5	3	7.1	none
PI 587140	A632	5	6.8	23.8	3.2	8.7	none
Ames 19017	Va60	1	6.7	15.5	3	7.6	none
Ames 27144	NC296	8	6.6	23.4	3.1	7	none
PI 550440	B64	4	6.5	24	3	7.4	none
PI 606768	SD40	8	6.4	20.4	3	6.8	Resistant
Ames 27098	CML 328	8	6.3	28.9	3.9	6.8	Resistant
NSL 117226	R802A	8	6.2	23.2	3	6.3	Resistant
Ames 27169	NC346	5	6	27	3.2	6.4	Resistant
NSL 29284	R902A	6	5.8	21.8	3	6	Resistant
Ames 14237	SOUTH CAROLINA SYN KY	5	5.6	28.4	3.2	6.1	Resistant
PI 524969	SD44	8	5.6	28.1	3.2	7.1	Resistant
Ames 12823	89S4157	1	5.6	18	3	6.2	none
Ames 12819	89S4125	8	5.5	18.4	3.4	4.8	Resistant
PI 257507	F7	8	5.5	29.4	3	6.7	Resistant
NSL 30038	K4	8	5.5	23	3	7.4	none
Ames 14269	LEGG PROLIFIC	4	5.5	21.5	3	6.9	none
NSL 30894	R177	8	5.4	27.1	3	6.8	Resistant
PI 558520	Mo1W	8	5.4	27.6	3.5	5.4	Resistant
Ames 27177	NC362	8	5.4	22.6	3	7.3	none
Ames 27167	NC342	7	5.3	23.3	3	5.3	none
Ames 27120	Il677a	1	5.2	20	3	3.6	none
CIze 28	CI 28A	1	5.2	19	3	7.9	none
Ames 27148	NC304	8	5.1	20.6	3.4	6	Resistant
NSL 28966	Oh40B	7	5.1	27	3	6.6	Resistant
PI 583351	Mo46	8	4.8	24.9	3	6.5	Resistant
PI 550465	B68	4	4.8	22.8	3	6.8	none
PI 568159	N200	8	4.7	25.2	3	4.4	Resistant
Ames 14113	Va12C	1	4.7	13.5	3	5.9	none
Ames 25559	H60	1	4.6	15	3	3.2	none
Ames 27141	NC290A	8	4.5	20.5	3	5.1	Resistant
PI 553056	OC3	7	4.4	20.7	3.4	5.5	Resistant
PI 531085	NC262	8	4.3	23.1	3	6.2	none
Ames 24704	MS1	7	3.9	18.7	3	5.5	Resistant
PI 558518	Mo15W	5	3.9	23.4	3	4.4	Resistant
Ames 27196	Yu796_NS	4	3.7	25.2	3	5.3	Resistant
NSL 197104	H116	8	3.6	24.4	3	3.5	Resistant
PI 592735	R230	8	3.6	22.8	3	3.7	Resistant
Ames 10261	GE335	6	3.5	19.8	3	5.6	Resistant
Ames 27122	K148	8	3.5	22	3.1	4.1	Resistant
Ames 27191	U267Y	2	3.5	21.5	3	5.6	none
Ames 10247	GA152	6	3.1	23	3	4.8	Resistant
PI 406112	A214N	1	2.9	23	3	5.1	none
Ames 27178	NC364	8	2.8	22.9	3	4.7	Resistant
a number of plants used for data collection
b mean of Lesion length (from the cut surface at the tip to the distal-most position on the leaf that exhibits a gray, chlorotic or water-soaked lesion)
c mean of plant height (from soil surface to the top node of plants)
d mean of number of leaves on seedlings
e The best linear unbiased estimation (BLUE) values of lesion length
f Selected highly resistant and susceptible lines
