# Supplementary material for: Analysis of Extreme Phenotype Bulk Copy Number Variation (XP-CNV) Identified the Association of rp1 with Resistance to Goss's Wilt of Maize
Source: Front Plant Sci. 2018 Feb 9;9:110. doi: 10.3389/fpls.2018.00110 (PMC5812337; doi:10.3389/fpls.2018.00110)
Supplement: Supplementary file 2 [file Table3.xlsx]

## Sheet: Sheet1
Supplementary Table 3. List of significant Up-CNV and Dn-CNV genes
GeneID a	Chr	Start	End	log2FoldChange b	p-value	adjusted p-value	Description
GRMZM2G083246	10	3643040	3645180	1.32076	4.047e-09	2.53639e-05	LRR and NB-ARC domains-containing disease resistance protein (Rp1)
GRMZM2G026176	1	257112452	257127180	1.27751	1.50839e-09	1.41804e-05	Unknown
GRMZM2G363377	2	184717427	184745555	1.24704	5.04154e-11	9.4791e-07	Sec14p-like phosphatidylinositol transfer family protein
GRMZM2G169013	2	7859326	7861362	1.24665	2.07981e-08	0.000111727	Unknown
GRMZM2G702514	10	136325395	136339339	1.18941	7.19059e-12	2.70395e-07	flavanone 3-hydroxylase
GRMZM2G357081	1	257033199	257043603	1.18612	1.21117e-09	1.41804e-05	shaggy-like kinase 13
GRMZM2G349565	10	3764373	3766967	1.16941	6.10005e-07	0.00176451	LRR and NB-ARC domains-containing disease resistance protein (Rp1)
GRMZM2G009770	9	151759076	151762771	1.11561	9.93927e-07	0.00244433	Leucine-rich repeat protein kinase family protein
GRMZM2G127619	6	159004500	159005754	1.08312	1.16198e-06	0.00257029	Unknown
GRMZM2G701441	3	38609811	38632417	1.07926	2.77082e-09	2.08388e-05	Unknown
GRMZM2G452669	2	230479765	230495347	1.07285	4.4266e-07	0.00151325	Melibiase family protein
GRMZM2G174255	4	139412421	139413949	1.04719	3.83441e-06	0.00576756	heat stable protein 1
GRMZM2G514986	1	257008669	257009643	1.04289	1.17378e-05	0.0123117	Unknown
GRMZM2G393453	6	144548172	144549939	1.04061	1.17865e-05	0.0123117	Unknown
GRMZM2G018593	3	124724465	124727819	1.01983	3.32594e-06	0.00531206	Ribosomal protein L7Ae/L30e/S12e/Gadd45 family protein
GRMZM2G016777	1	228965010	228967138	0.99202	3.21566e-05	0.0262873	E2F target gene 1
GRMZM2G450897	4	193976633	193994606	0.972937	1.96337e-05	0.0193694	Cysteine proteinases superfamily protein
GRMZM2G384516	7	164668007	164672873	0.956525	3.35507e-06	0.00531206	Pseudouridine synthase family protein
GRMZM2G166644	5	22340550	22344586	0.94084	8.02733e-05	0.0466823	Unknown
GRMZM2G050867	9	92668013	92671608	0.932038	8.45189e-05	0.0466823	SUPPRESSOR OF AUXIN RESISTANCE 3
AC196008.1_FG001	5	207902423	207904075	0.916658	0.000121843	0.0562639	Unknown
GRMZM2G322836	7	75325718	75327581	0.899554	8.68992e-05	0.0466823	Unknown
GRMZM2G046009	4	206056840	206058296	0.896288	0.000143234	0.0598248	Unknown
GRMZM2G474656	6	160721988	160727193	0.896	6.23374e-05	0.0390689	Homeodomain-like protein with RING/FYVE/PHD-type zinc finger domain
GRMZM2G398407	3	127477944	127479230	0.895794	0.000156891	0.0634379	Unknown
GRMZM2G384298	8	409895	412715	0.889462	0.000187837	0.0713479	Unknown
GRMZM2G005134	10	3980743	3986963	0.88881	4.98179e-05	0.0346917	LRR and NB-ARC domains-containing disease resistance protein (Rp1)
GRMZM2G078924	9	123969407	123973276	0.888134	0.000117843	0.0560934	membrane-anchored ubiquitin-fold protein 6 precursor
GRMZM2G481567	1	184445802	184455339	0.877696	6.63241e-06	0.00923722	Tetratricopeptide repeat (TPR)-like superfamily protein
GRMZM5G807534	8	109975874	110032698	0.870776	5.53896e-07	0.00173572	Unknown
GRMZM5G827042	9	110390518	110436237	0.869533	2.25469e-06	0.00446238	Unknown
GRMZM2G080199	10	131652894	131654576	0.867138	0.000257885	0.081505	splicing factor Prp18 family protein
GRMZM2G050829	10	85855902	85857817	0.863494	0.00029171	0.0856988	Peroxidase superfamily protein
GRMZM5G813937	4	139013013	139014206	0.859448	9.76477e-05	0.0503006	Unknown
GRMZM2G009546	5	75293187	75312788	0.858324	7.44193e-06	0.00931368	Class I peptide chain release factor
GRMZM2G470382	1	296775696	296780964	0.856333	0.000173438	0.0672367	Ribosomal protein S8e family protein
GRMZM2G024109	4	136513319	136517647	0.850101	5.62053e-05	0.0377419	Unknown
GRMZM2G362303	1	186633675	186639255	0.84709	0.00012269	0.0562639	wall-associated kinase 2
AC211190.4_FG004	5	144524223	144527893	0.834854	2.42397e-05	0.0211979	RING/U-box superfamily protein
GRMZM2G321795	1	153103733	153112356	0.823855	8.46236e-06	0.00994433	Cysteine proteinases superfamily protein
GRMZM5G886969	7	158996203	159001512	0.823692	3.21326e-06	0.00531206	hypothetical protein LOC100280159
GRMZM2G475656	3	208514875	208517656	0.823463	0.000237881	0.0809227	tubulin alpha-5
GRMZM2G082646	2	30001774	30003082	0.818035	0.000268254	0.0820117	TTF-type zinc finger protein with HAT dimerisation domain
GRMZM5G898792	10	144032991	144037481	0.813255	0.000325661	0.090161	Unknown
GRMZM2G143769	10	3684166	3685815	0.808299	0.000344874	0.0939756	LRR and NB-ARC domains-containing disease resistance protein (Rp1)
GRMZM2G011523	3	23904351	24095931	0.808293	8.21227e-07	0.00220582	Unknown
GRMZM2G320259	5	167608859	167616065	0.807445	6.48087e-05	0.0399519	Unknown
AC214451.3_FG005	6	148251648	148302676	0.805507	3.36018e-06	0.00531206	Unknown
AC234522.1_FG009	5	40921712	40923324	0.798059	0.000236721	0.0809227	C2H2-like zinc finger protein
GRMZM5G856878	7	15505457	15529863	0.788376	7.48701e-06	0.00931368	Unknown
GRMZM2G009987	5	62877617	62884315	0.781211	1.1618e-05	0.0123117	regulatory particle triple-A ATPase 3
GRMZM2G403813	6	13884660	13891898	0.765357	0.00012629	0.0572171	Protein kinase superfamily protein
GRMZM2G347339	4	211893829	211908018	0.757413	8.94799e-05	0.0472163	TBP-associated factor 5
GRMZM2G341723	3	130033492	130037427	0.755014	0.000105476	0.0521886	HD domain-containing metal-dependent phosphohydrolase family protein
GRMZM2G159082	2	6858103	6887493	0.754948	4.34227e-05	0.032017	Unknown
GRMZM2G395728	1	278929534	278933203	0.754888	0.000298446	0.0867764	ferredoxin-NADP(+)-oxidoreductase 2
GRMZM2G425647	6	114470895	114475585	0.752471	6.94e-05	0.0420922	Pentatricopeptide repeat (PPR-like) superfamily protein
GRMZM2G400452	3	24864528	24904022	0.744561	7.67801e-06	0.00931368	Ribosomal protein S8e family protein
GRMZM2G321750	1	153100157	153103232	0.743626	0.000307444	0.0867764	actin 8
GRMZM2G081387	2	2453795	2468253	0.73989	5.99422e-05	0.0382045	adenosine kinase
GRMZM2G469061	5	90493140	90516197	0.733307	3.93524e-05	0.0295961	Ribosomal protein S4 (RPS4A) family protein
GRMZM2G124274	9	4856645	4871015	0.733096	0.000142215	0.0598248	Protein phosphatase 2C family protein
GRMZM2G558768	1	81975094	82005092	0.732204	7.55904e-06	0.00931368	Unknown
GRMZM2G578659	7	10426416	10455464	0.728637	2.97642e-05	0.0254376	Unknown
GRMZM5G820529	9	129012304	129042156	0.728382	2.02117e-05	0.0193694	Unknown
GRMZM2G403828	6	13862663	13873503	0.72201	0.000102292	0.0513713	IQ calmodulin-binding motif family protein
GRMZM2G137696	4	161433539	161441853	0.721467	7.67067e-05	0.0457854	heat shock protein 70 (Hsp 70) family protein
GRMZM2G468367	2	157252987	157279212	0.717527	0.00014664	0.0599375	Cytosol aminopeptidase family protein
GRMZM5G825090	1	204914762	205012952	0.716832	0.000212361	0.0760536	Thioredoxin family protein
GRMZM2G052442	3	13210022	13269056	0.715195	5.96831e-06	0.00863201	Unknown
GRMZM2G344573	5	21824705	21830549	0.712838	0.000158625	0.0634569	Major facilitator superfamily protein
AC191412.3_FG005	4	198870615	198910724	0.705746	0.000142635	0.0598248	Unknown
GRMZM2G401075	1	148828620	148835427	0.703526	0.000209273	0.0760536	Replication factor-A protein 1-related
AC214819.3_FG003	1	228764240	228770848	0.702015	0.000252352	0.081431	Unknown
GRMZM2G321220	2	166558743	166564064	0.70009	0.000261277	0.081505	PDI-like 1-6 protein disulfide isomerase
GRMZM2G348319	4	189634204	189638465	0.696954	0.000222605	0.0782321	histone H2A 11
GRMZM2G578396	3	56592947	56605155	0.695578	0.000242506	0.0809227	Unknown
GRMZM2G142964	8	61306565	61383675	0.693727	3.44157e-05	0.0269618	2-oxoglutarate (2OG) and Fe(II)-dependent oxygenase superfamily protein
GRMZM2G412136	5	175373634	175400241	0.686944	0.000247477	0.0809227	RAN GTPase activating protein 1
GRMZM2G428987	3	154610608	154627868	0.684568	0.000290242	0.0856988	methyl esterase 3
GRMZM2G122410	6	150175179	150196398	0.673981	0.000308035	0.0867764	Zn-dependent exopeptidases superfamily protein
GRMZM2G396957	3	35937599	35963848	0.666652	8.30352e-05	0.0466823	Unknown
GRMZM2G352379	2	33466737	33497359	0.664938	0.000119807	0.0562639	Protein of unknown function, DUF642
GRMZM2G168985	2	7842973	7847903	0.66456	0.000369451	0.0985306	receptor kinase 3
GRMZM2G092568	9	22613930	22653618	0.645392	0.000307105	0.0867764	RNA 2\'-phosphotransferase, Tpt1 / KptA family
GRMZM2G079754	6	163312175	163338750	0.643694	0.000211451	0.0760536	DNA-binding enhancer protein-related
GRMZM2G174769	3	139217230	139225950	0.629036	0.00028846	0.0856988	Ribosomal protein L30/L7 family protein
GRMZM2G454789	3	205540578	205548546	0.620393	0.000362728	0.0977274	Serine carboxypeptidase S28 family protein
GRMZM2G028887	7	151410257	151491648	0.618607	0.000243606	0.0809227	Transducin/WD40 repeat-like superfamily protein
AC210280.4_FG002	9	103389255	103435021	0.593483	0.000245789	0.0809227	Unknown
GRMZM2G115646	1	235645071	235668787	-0.618885	0.000167187	0.0654885	glutamate-ammonia ligases;catalytics;glutamate-ammonia ligases
GRMZM5G830776	9	22234696	22250470	-0.622301	0.000309223	0.0867764	Sec1/munc18-like (SM) proteins superfamily
GRMZM2G142870	8	45260943	45275982	-0.636222	0.000280458	0.0850511	multidrug resistance-associated protein 10
GRMZM2G015033	5	107135018	107146120	-0.639749	0.000253362	0.081431	Unknown
GRMZM2G367001	8	33309931	33317187	-0.694294	0.000186775	0.0713479	26S proteasome regulatory subunit, putative (RPN5)
GRMZM2G122199	5	23457105	23466639	-0.71355	0.000102459	0.0513713	Unknown
GRMZM2G069916	5	1314710	1322472	-0.724406	0.000202028	0.0745408	LUC7 related protein
GRMZM2G107609	9	22323625	22327402	-0.727418	0.000243206	0.0809227	glycine-rich protein
GRMZM2G138060	4	41369510	41378299	-0.739527	3.0647e-05	0.02561	isoamylase 1
GRMZM2G104649	10	107585020	107607547	-0.744876	0.000196888	0.0740377	translation initiation factor 3 subunit H1
AC234528.1_FG001	1	204225531	204240139	-0.747513	0.000234546	0.0809227	RNA-binding (RRM/RBD/RNP motifs) family protein
GRMZM2G703749	1	138012930	138021022	-0.748032	0.00020219	0.0745408	DHHC-type zinc finger family protein
GRMZM2G091995	4	100154058	100157650	-0.752297	0.00033987	0.0932881	Nuclear transport factor 2 (NTF2) family protein with RNA binding (RRM-RBD-RNP motifs) domain
GRMZM2G060090	9	16813483	16849705	-0.766044	0.00026443	0.081505	senescence-associated gene 12
GRMZM2G018356	2	166440624	166446806	-0.7759	0.00036384	0.0977274	Calcineurin-like metallo-phosphoesterase superfamily protein
GRMZM2G479423	3	179639691	179643994	-0.783187	0.000110962	0.0541896	NAD(P)-linked oxidoreductase superfamily protein
GRMZM2G161746	4	166243312	166245736	-0.78746	0.000219121	0.0777341	Zinc finger (C3HC4-type RING finger) family protein
AC198206.5_FG001	5	128454834	128463337	-0.787482	0.000262543	0.081505	D-arabinono-1,4-lactone oxidase family protein
GRMZM2G172239	5	188386075	188388747	-0.790202	0.00032608	0.090161	BolA-like family protein
GRMZM5G874500	8	116620898	116625716	-0.792419	0.000263027	0.081505	Cysteinyl-tRNA synthetase, class Ia family protein
GRMZM2G118714	10	12600584	12608266	-0.810712	0.000137929	0.0598248	Plant protein of unknown function (DUF827)
GRMZM2G475583	4	178229465	178238103	-0.829135	0.000135794	0.0598248	PHD finger family protein
GRMZM2G087041	7	71386176	71388049	-0.833318	0.000304803	0.0867764	Rhodanese/Cell cycle control phosphatase superfamily protein
GRMZM2G102851	7	63299993	63311712	-0.834152	8.6511e-05	0.0466823	Unknown
GRMZM2G083732	6	168195519	168222864	-0.839288	9.0567e-06	0.0103202	Unknown
GRMZM2G088138	4	222472759	222477166	-0.83934	0.000291517	0.0856988	Unknown
GRMZM5G866910	4	202440879	202444654	-0.852239	0.000142161	0.0598248	Unknown
GRMZM2G102838	6	81727696	81729869	-0.853731	8.48744e-05	0.0466823	photosystem II stability/assembly factor, chloroplast (HCF136)
GRMZM2G009435	1	70041332	70064322	-0.861	3.39031e-06	0.00531206	3beta-hydroxysteroid-dehydrogenase/decarboxylase isoform 1
GRMZM2G315072	4	68766650	68774582	-0.86178	5.72306e-05	0.0377561	XB3 ortholog 2 in Arabidopsis thaliana
GRMZM2G086117	10	79412450	79415831	-0.867053	9.04046e-05	0.0472163	glyceraldehyde-3-phosphate dehydrogenase C subunit 1
GRMZM2G369607	1	270245221	270247068	-0.871088	0.000161794	0.064043	Unknown
GRMZM2G134985	1	121487438	121498734	-0.878579	4.64358e-05	0.0335803	Protein of unknown function (DUF3414)
GRMZM5G887243	1	219395422	219396378	-0.906352	0.000144773	0.0598248	DNA binding
GRMZM2G089640	6	91321754	91324708	-0.910871	0.000114102	0.0550091	auxin response factor 8
GRMZM2G110085	3	172889634	172892913	-0.913754	5.16116e-05	0.0352873	Protein kinase family protein
GRMZM5G895400	3	58081599	58083988	-0.913887	0.000128146	0.0573669	Albino or Glassy Yellow 1
GRMZM2G365957	2	103336613	103342858	-0.92279	2.17612e-05	0.0199587	multidrug resistance-associated protein 4
GRMZM2G337389	10	54154927	54166808	-0.926235	1.55986e-06	0.00325871	S-adenosyl-L-methionine-dependent methyltransferases superfamily protein
GRMZM2G087766	6	108813109	108815970	-0.931616	8.07803e-05	0.0466823	Protein of Unknown Function (DUF239)
GRMZM2G323971	4	111487916	111492785	-0.936916	1.38429e-05	0.0140689	Ribosomal protein L14
GRMZM2G086935	7	71388331	71391082	-0.941829	3.38301e-05	0.0269618	Unknown
GRMZM2G106165	4	50720961	50724861	-0.949956	2.06035e-05	0.0193694	serine-type carboxypeptidase
GRMZM2G049027	6	91353470	91355242	-0.955272	5.94792e-05	0.0382045	cleavage and polyadenylation specificity factor 30
GRMZM2G575323	1	126269847	126270723	-0.959538	4.89229e-05	0.0346917	Unknown
GRMZM2G164672	1	174565242	174567097	-0.965513	3.7373e-05	0.0286811	Unknown
GRMZM5G829946	2	66708324	66712872	-0.976138	2.30145e-05	0.0206056	PLC-like phosphodiesterases superfamily protein
GRMZM2G166695	4	57590015	57595523	-1.08139	6.98355e-08	0.000291788	Remorin family protein
GRMZM2G009624	1	123774374	123777663	-1.08695	1.04003e-06	0.00244433	RNA-binding (RRM/RBD/RNP motifs) family protein
GRMZM2G320305	10	2690434	2694516	-1.14548	8.24593e-08	0.00031008	ferredoxin-NADP(+)-oxidoreductase 2
GRMZM2G014323	1	37667524	37685753	-1.222	3.9352e-08	0.000184974	cell division control 2
a CNV genes are selected using the cutoff of 10% FDR
b Log2 values of ratios of read depths of R to S
